# Supplementary material for: Monocyte transcriptomes from patients with axial spondyloarthritis reveal dysregulated monocytopoiesis and a distinct inflammatory imprint
Source: Arthritis Res Ther. 2021 Sep 24;23:246. doi: 10.1186/s13075-021-02623-7 (PMC8461951; doi:10.1186/s13075-021-02623-7)
Supplement: Supplementary file 2 — Additional file 2. List of differentially expressed probe-sets (HPCDA-Score > 100) of Cohort 1 (GeneChip). List of differentially expressed probe-sets (p<0.5) of Cohort 2 (RNASeq) [file 13075_2021_2623_MOESM2_ESM.xlsx]

## Sheet: Cohort 1 (microarray)
Supplementary Table 1:	List of differentially expressed probe-sets (HPCDA-Score > 100) of Cohort 1 (GeneChip)
Upregulated probe-sets			Downregulated probe-sets
Affy-ID	Gene symbol		Affy-ID	Gene symbol
219872_at	FAM198B		200817_x_at	RPS10
204751_x_at	DSC2		224930_x_at	RPL7A
206222_at	TNFRSF10C		225593_at	LSM10
215043_s_at	SMA4 /// SMA5		200088_x_at	RPL12
205230_at	RPH3A		202656_s_at	SERTAD2
201461_s_at	MAPKAPK2		200657_at	SLC25A5
223143_s_at	AKIRIN2		203707_at	ZNF263
87100_at	ABHD2		213198_at	ACVR1B
201348_at	GPX3		223351_at	C17orf80
239078_at	C1orf58		202054_s_at	ALDH3A2
223131_s_at	TRIM8		202041_s_at	FIBP
205018_s_at	MBNL2		227477_at	ZMYND19
200604_s_at	PRKAR1A		201642_at	IFNGR2
1555106_a_at	CTDSPL2		214271_x_at	RPL12
1564053_a_at	YTHDF3		225719_s_at	MRPL55
1555609_a_at	ZMAT3		217720_at	CHCHD2
208876_s_at	PAK2		212068_s_at	BAT2L1
221628_s_at	GLYR1		200809_x_at	RPL12
1555565_s_at	TAPBP		208692_at	RPS3
226817_at	DSC2		202055_at	KPNA1
206565_x_at	SMA4		216698_x_at	OR7E35P /// OR7E37P
212574_x_at	C19orf6		211759_x_at	TBCB
209629_s_at	NXT2		204300_at	PET112L
235016_at	REEP3		227983_at	RILPL2
205425_at	HIP1		200797_s_at	MCL1
206917_at	GNA13		218391_at	SNF8
204567_s_at	ABCG1		225920_at	LOC148413
209791_at	PADI2		201453_x_at	RHEB
205960_at	PDK4		218198_at	DHX32
217489_s_at	IL6R		219806_s_at	C11orf75
220494_s_at	---		209731_at	NTHL1
226675_s_at	MALAT1		1560060_s_at	VPS37C
202888_s_at	ANPEP		219097_x_at	C19orf42
204426_at	TMED2		91684_g_at	EXOSC4
1554624_a_at	SIRPB1		227615_at	---
214007_s_at	TWF1		200754_x_at	SRSF2
238013_at	PLEKHA2		208646_at	RPS14P3
1552554_a_at	NLRC4		223402_at	DUSP23
1553685_s_at	SP1		218046_s_at	MRPS16
207872_s_at	LILRA1		210792_x_at	SIVA1
208116_s_at	MAN1A1		215084_s_at	LRRC42
216915_s_at	PTPN12		219116_s_at	DCUN1D2
211681_s_at	PDLIM5		217774_s_at	TRMT112
203504_s_at	ABCA1		204245_s_at	RPP14
211163_s_at	TNFRSF10C		205512_s_at	AIFM1
215236_s_at	PICALM		222992_s_at	NDUFB9
221345_at	FFAR2		220761_s_at	TAOK3
235461_at	TET2		201135_at	ECHS1
211965_at	ZFP36L1		219361_s_at	AEN
229045_at	SNX20		201274_at	PSMA5
1552660_a_at	C5orf22		221742_at	CELF1
205468_s_at	IRF5		216194_s_at	TBCB
218748_s_at	EXOC5		218695_at	EXOSC4
223635_s_at	SSBP3		224232_s_at	PRELID1
217399_s_at	FOXO3 /// FOXO3B		201587_s_at	IRAK1
226364_at	HIP1		202657_s_at	SERTAD2
225034_at	ST3GAL1		212818_s_at	ASB1
1557078_at	SLFN5		207868_at	CHRNA2
211419_s_at	CHN2		212535_at	MEF2A
213038_at	RNF19B		228690_s_at	NDUFA11
221638_s_at	STX16		209302_at	POLR2H
217211_at	---		202530_at	MAPK14
202434_s_at	CYP1B1		221135_s_at	ASTE1
221428_s_at	TBL1XR1		224849_at	TTC17
235189_at	NARG2		223042_s_at	FUNDC2
236982_at	---		212894_at	SUPV3L1
204896_s_at	PTGER4		201804_x_at	TBCB
1569004_at	---		212680_x_at	PPP1R14B
242445_at	FGD4		220558_x_at	TSPAN32
220800_s_at	TMOD3		58696_at	EXOSC4
206667_s_at	SCAMP1		225024_at	RPRD1B
212720_at	PAPOLA		217968_at	TSSC1
1555594_a_at	MBNL1		209623_at	MCCC2
202914_s_at	ARHGEF11		219348_at	USE1
243999_at	SLFN5		208680_at	PRDX1
209287_s_at	CDC42EP3		222216_s_at	MRPL17
212002_at	C1orf144		212723_at	JMJD6
36564_at	RNF19B		208972_s_at	ATP5G1
232591_s_at	TMEM30A		223512_at	SAR1B
33148_at	ZFR		219219_at	TMEM160
209502_s_at	BAIAP2		212447_at	KBTBD2
201295_s_at	WSB1		200950_at	ARPC1A
216605_s_at	CEACAM21		203931_s_at	MRPL12
207782_s_at	PSEN1		225823_at	C19orf70
208917_x_at	NADK		201479_at	DKC1
206788_s_at	CBFB		233467_s_at	TSPAN32
1554508_at	PIK3AP1		209450_at	OSGEP
202118_s_at	CPNE3		212465_at	SETD3
215159_s_at	NADK		202441_at	ERLIN1
204132_s_at	FOXO3 /// FOXO3B		213203_at	SNAPC5
219628_at	ZMAT3		214280_x_at	HNRNPA1
1553137_s_at	KLF11		203489_at	SIVA1
239072_at	EMB /// EMBP1		220647_s_at	CHCHD8
202085_at	TJP2		223554_s_at	RANGRF
220953_s_at	MTMR12		219322_s_at	WDR8
211413_s_at	PADI4		204594_s_at	SMCR7L
233292_s_at	ANKHD1 /// ANKHD1-EIF4EBP3		214706_at	ZNF200
201971_s_at	ATP6V1A		214909_s_at	DDAH2
207535_s_at	NFKB2		217932_at	MRPS7
213286_at	ZFR		224578_at	RCC2
204427_s_at	TMED2		219641_at	DET1
214590_s_at	UBE2D1		200999_s_at	CKAP4
210655_s_at	FOXO3 /// FOXO3B		218188_s_at	TIMM13
206244_at	CR1		223140_s_at	DHX36
221643_s_at	RERE		205022_s_at	FOXN3
205585_at	ETV6		218481_at	EXOSC5
210458_s_at	TANK		237202_at	PGPEP1
234491_s_at	SAV1		218575_at	ANAPC1
202438_x_at	IDS		210346_s_at	CLK4
239486_at	---		202466_at	PAPD7
202901_x_at	CTSS		202224_at	CRK
1554385_a_at	PADI2		1560724_at	---
235854_x_at	ROCK1		222622_at	PGP
1569830_at	PTPRC		226204_at	C22orf29
211665_s_at	SOS2		224281_s_at	NGRN
1554175_at	CD300LB		218774_at	DCPS
210484_s_at	LOC254896 /// TNFRSF10C		204266_s_at	CHKA
205446_s_at	ATF2		203515_s_at	PMVK
216015_s_at	NLRP3		203219_s_at	APRT
217599_s_at	MDFIC		226466_s_at	FAM58A
214895_s_at	ADAM10		224878_at	UBFD1
201151_s_at	MBNL1		231714_s_at	AP4B1
210379_s_at	TLK1		229395_at	---
1555407_s_at	FGD3		223207_x_at	PHPT1
208653_s_at	CD164		222064_s_at	AARSD1
1554747_a_at	SEPT2		201700_at	CCND3
214544_s_at	SNAP23		217168_s_at	HERPUD1
215606_s_at	ERC1		202201_at	BLVRB
215990_s_at	BCL6		209746_s_at	COQ7
213607_x_at	NADK		226335_at	RPS6KA3
214711_at	GATC		234107_s_at	DTD1
214786_at	MAP3K1		227970_at	GPR157
217991_x_at	SSBP3		227078_at	TMEM110
205285_s_at	FYB		225143_at	SFXN4
233230_s_at	SLAIN2		1554430_at	FAM165B
208867_s_at	CSNK1A1		210633_x_at	KRT10
201332_s_at	STAT6		226923_at	SCFD2
1555948_s_at	FAM120A		204233_s_at	CHKA
1558249_s_at	STX16		209766_at	---
235698_at	ZFP90		201883_s_at	B4GALT1
214959_s_at	API5		212254_s_at	DST
204841_s_at	EEA1		217722_s_at	NGRN
1557749_at	EHBP1L1		212430_at	RBM38
201350_at	FLOT2		212432_at	GRPEL1
222597_at	SNAP29		226839_at	NR2C2AP
206500_s_at	C14orf106		223489_x_at	EXOSC3
211352_s_at	NCOA3		218440_at	MCCC1
212105_s_at	DHX9		226059_at	TOMM40L
200766_at	CTSD		217907_at	MRPL18
200861_at	CNOT1		201623_s_at	DARS
212101_at	KPNA6		226193_x_at	CBWD1
222693_at	FNDC3B		208118_x_at	LOC100271836 /// LOC440354 /// LOC595101 /// LOC641298 /// SLC7A5P1 /// SLC7A5P2
238420_at	---		227442_at	COX18
222660_s_at	RNF38		210766_s_at	CSE1L
216243_s_at	IL1RN		229219_s_at	---
214216_s_at	LARP4B		225884_s_at	GZF1
209344_at	TPM4		206147_x_at	SCML2
1558015_s_at	ACTR2		225722_at	---
223758_s_at	GTF2H2		214180_at	MAN1C1
229966_at	EWSR1		228967_at	EIF1
202430_s_at	PLSCR1		201947_s_at	CCT2
238638_at	SLC37A2		235232_at	GMEB1
208223_s_at	ACVR1B		204276_at	TK2
1553297_a_at	CSF3R		201030_x_at	LDHB
207334_s_at	TGFBR2		222704_at	POLR1A
224797_at	ARRDC3		202942_at	ETFB
220005_at	P2RY13		202098_s_at	PRMT2
226053_at	MAP2K7		229000_at	ZNF77
203242_s_at	PDLIM5		218593_at	RBM28
217448_s_at	TOX4		205995_x_at	IQCB1
225033_at	ST3GAL1		229429_x_at	LOC728855
218881_s_at	FOSL2		225201_s_at	MRPL14
244752_at	ZNF438		212686_at	PPM1H
76897_s_at	FKBP15		226481_at	VPRBP
241661_at	JMJD1C		222001_x_at	LOC728855
1552656_s_at	UHMK1		210666_at	IDS
202663_at	WIPF1		209012_at	TRIO
224976_at	NFIA		215165_x_at	UMPS
218812_s_at	ORAI2		218507_at	C7orf68
212102_s_at	KPNA6		213944_x_at	GNA11
222907_x_at	TMEM50B		229855_at	RNF34
215512_at	MARCH6		212539_at	CHD1L
234644_x_at	TNFRSF10C		228751_at	CLK4
1555351_s_at	PPHLN1		202398_at	AP3S2
211097_s_at	PBX2		209608_s_at	ACAT2
214438_at	HLX		229577_at	AGPAT6
207223_s_at	ROD1		228574_at	TMTC2
201706_s_at	PEX19		228127_at	KCNK3
1557236_at	APOL6		226009_at	DPCD
211077_s_at	TLK1		228402_at	ZBED3
202833_s_at	SERPINA1		219938_s_at	PSTPIP2
1556072_at	C22orf37		226578_s_at	DUSP1
204494_s_at	C15orf39		204985_s_at	TRAPPC6A
1554821_a_at	ZBED1		227138_at	CRTAP
228343_at	POU2F2		221978_at	HLA-F
220018_at	CBLL1		204497_at	ADCY9
204535_s_at	REST		202800_at	SLC1A3
226400_at	LOC100505937		225316_at	MFSD2A
207549_x_at	CD46		205284_at	URB2
202812_at	GAA		209825_s_at	UCK2
200742_s_at	TPP1		212722_s_at	JMJD6
200890_s_at	SSR1		220016_at	AHNAK
238469_at	OGFRL1		229632_s_at	INTS10
202137_s_at	ZMYND11		219123_at	ZNF232
227069_at	CUX1		217871_s_at	MIF
205293_x_at	BAIAP2		219563_at	C14orf139
206369_s_at	PIK3CG		224478_s_at	C7orf50
221220_s_at	SCYL2		230435_at	LOC375190
1554217_a_at	CCDC132		218866_s_at	POLR3K
204617_s_at	ACD		222672_at	LYRM4
211574_s_at	CD46		229618_at	SNX16
201538_s_at	DUSP3		212665_at	TIPARP
1554411_at	CTNNB1		219248_at	THUMPD2
1554155_at	MCPH1		218708_at	NXT1
211874_s_at	MYST4		201328_at	ETS2
224221_s_at	VAV3		202813_at	TARBP1
209853_s_at	PSME3		238880_at	GTF3A
222652_s_at	GLYR1		228990_at	SNHG12
227732_at	ATXN7L1		204899_s_at	SAP30
217924_at	C6orf106		224881_at	VKORC1L1
222157_s_at	WDR48		228722_at	PRMT2
209081_s_at	COL18A1		210613_s_at	SYNGR1
204716_at	CCDC6		227122_at	LOC100507237
218273_s_at	PDP1		231713_s_at	ELP2
217813_s_at	SPIN1		202842_s_at	DNAJB9
212409_s_at	TOR1AIP1		225224_at	C20orf112
202213_s_at	CUL4B		229822_at	---
212831_at	MEGF9		223168_at	RHOU
205069_s_at	ARHGAP26		211941_s_at	PEBP1
222418_s_at	TMEM43		203761_at	SLA
226363_at	ABCC5		221564_at	PRMT2
214129_at	PDE4DIP		225699_at	C7orf40
226596_x_at	LOC729852		218888_s_at	NETO2
222482_at	SSBP3		235280_at	---
230492_s_at	GPCPD1		212434_at	GRPEL1
211027_s_at	IKBKB		203880_at	COX17
202476_s_at	TUBGCP2		228605_at	UBXN2A
214697_s_at	ROD1		1555904_at	---
201856_s_at	ZFR		229119_s_at	ZSWIM7
221962_s_at	UBE2H		200953_s_at	CCND2
214730_s_at	GLG1		217850_at	GNL3
216537_s_at	SIGLEC7		226438_at	SNTB1
200734_s_at	ARF3		202613_at	CTPS
235330_at	CCDC117		39817_s_at	C6orf108
202253_s_at	DNM2		239085_at	JDP2
201992_s_at	KIF5B		225973_at	TAP2
220577_at	GVINP1		206090_s_at	DISC1 /// TSNAX-DISC1
203134_at	PICALM		227354_at	PAG1
232683_s_at	PARP6		203259_s_at	HDDC2
231920_s_at	CSNK1G1		214011_s_at	NOP16
227948_at	FGD4		203023_at	NOP16
203507_at	CD68		238560_at	CALCOCO2
224410_s_at	LMBR1		241627_x_at	ARHGEF40
207966_s_at	GLG1		205200_at	CLEC3B
211326_x_at	HFE		225626_at	PAG1
222573_s_at	SAV1		208691_at	TFRC
207968_s_at	MEF2C		212295_s_at	SLC7A1
218540_at	THTPA		207332_s_at	TFRC
217159_x_at	SIGLEC7		202016_at	MEST
209136_s_at	USP10		205074_at	SLC22A5
224924_at	TTC7A		225342_at	AK4
234299_s_at	NIN		227388_at	TUSC1
1552978_a_at	SCAMP1		209836_x_at	BOLA2 /// BOLA2B
208363_s_at	INPP4A		222026_at	RBM3
216997_x_at	TLE4		204238_s_at	C6orf108
210838_s_at	ACVRL1		220865_s_at	PDSS1
208983_s_at	PECAM1		205891_at	ADORA2B
212136_at	ATP2B4		215114_at	SENP3
242907_at	---		229826_at	C3orf78
241666_at	C3orf23		202218_s_at	FADS2
216100_s_at	TOR1AIP1		229564_at	RRP7A
1560081_at	---		228791_at	LOC100129502 /// LOC100509130
216804_s_at	PDLIM5		229798_s_at	---
225931_s_at	RNF213		235190_at	---
210405_x_at	TNFRSF10B		229393_at	L3MBTL3
228250_at	FNIP1		230952_at	RRN3P2
238585_at	GTDC1		238909_at	---
205716_at	SLC25A40		201847_at	LIPA
205084_at	BCAP29		208758_at	ATIC
202173_s_at	VEZF1		222152_at	PDCD6
217552_x_at	CR1		236704_at	LOC100505971
239314_at	NHLRC3		204037_at	LPAR1
1558770_a_at	PIK3R6		244470_at	RLIM
208322_s_at	ST3GAL1		224840_at	FKBP5
226310_at	RICTOR		206714_at	ALOX15B
221060_s_at	TLR4		209906_at	C3AR1
201383_s_at	NBR1		201041_s_at	DUSP1
212107_s_at	DHX9		231672_at	---
211190_x_at	CD84		206674_at	FLT3
38069_at	CLCN7		241722_x_at	---
1555559_s_at	USP25		209189_at	FOS
225106_s_at	OGFOD1		1555938_x_at	VIM
1558214_s_at	CTNNA1		202648_at	---
216841_s_at	SOD2		229574_at	TRA2A
213799_s_at	PTPRA		214057_at	MCL1
209294_x_at	TNFRSF10B		233011_at	ANXA1
210916_s_at	CD44
213043_s_at	MED24
224078_at	HIATL2
211022_s_at	ATRX
222527_s_at	RBM22
233031_at	ZEB2
205017_s_at	MBNL2
211515_s_at	DSTYK
212065_s_at	USP34
1555611_s_at	MBD1
209357_at	CITED2
1555193_a_at	ZNF277
235507_at	PCMTD1
208613_s_at	FLNB
227741_at	PTPLB
220086_at	IKZF5
40829_at	WDTC1
212135_s_at	ATP2B4
201101_s_at	BCLAF1
231912_s_at	TECPR1
224754_at	SP1
204156_at	SIK3
222510_s_at	MKRN2
226906_s_at	ARHGAP9
208928_at	POR
218411_s_at	MBIP
1554153_a_at	PHF21A
200640_at	YWHAZ
1554443_s_at	BEST1
1560397_s_at	KLHL6
201353_s_at	BAZ2A
202501_at	MAPRE2
202129_s_at	RIOK3
201040_at	GNAI2
205461_at	RAB35
212008_at	UBXN4
241820_at	RIF1
244050_at	PTPLAD2
1553567_s_at	ATP6
203377_s_at	CDC40
215955_x_at	ARHGAP26
217725_x_at	SERBP1
209060_x_at	NCOA3
201686_x_at	API5
201868_s_at	TBL1X
1552828_at	SNX18
216218_s_at	PLCL2
204980_at	CLOCK
204489_s_at	CD44
218880_at	FOSL2
218426_s_at	RNF216
231723_at	SNX12
201299_s_at	MOBKL1B
201297_s_at	MOBKL1B
214907_at	CEACAM21
217432_s_at	IDS
209350_s_at	GPS2
236366_at	LOC440149
201776_s_at	KIAA0494
221269_s_at	SH3BGRL3
237030_at	ACPP
1559883_s_at	SAMHD1
226080_at	SSH2
201224_s_at	SRRM1
224373_s_at	DCAF6 /// HNRNPM /// ND4
210114_at	INVS
209743_s_at	ITCH
1553993_s_at	MED25
222586_s_at	OSBPL11
214483_s_at	ARFIP1
215910_s_at	FNDC3A
37831_at	SIPA1L3
220091_at	SLC2A6
221986_s_at	KLHL24
211503_s_at	RAB14
201073_s_at	SMARCC1
224149_x_at	SLMAP
208992_s_at	STAT3
222678_s_at	DCUN1D1
219625_s_at	COL4A3BP
212659_s_at	IL1RN
225426_at	PPP6C
221149_at	GPR77
1554390_s_at	ACTR2
211795_s_at	FYB
224618_at	ROD1
211230_s_at	PIK3CD
207224_s_at	SIGLEC7
211992_at	WNK1
204513_s_at	ELMO1
243196_s_at	TRAFD1
201775_s_at	KIAA0494
1552717_s_at	CEP170 /// CEP170P1
200615_s_at	AP2B1
226432_at	ETNK1
204553_x_at	INPP4A
202604_x_at	ADAM10
200639_s_at	YWHAZ
201961_s_at	RNF41
202654_x_at	MARCH7
219600_s_at	TMEM50B
202083_s_at	SEC14L1
209179_s_at	MBOAT7
219679_s_at	WAC
211791_s_at	KCNAB2
215235_at	SPTAN1
224764_at	ARHGAP21
221836_s_at	TRAPPC9
232981_s_at	SYNRG
218832_x_at	ARRB1
215820_x_at	SNX13
212526_at	SPG20
205147_x_at	NCF4
212240_s_at	PIK3R1
210840_s_at	IQGAP1
201942_s_at	CPD
218569_s_at	KBTBD4
204067_at	SUOX
1554397_s_at	UEVLD
239413_at	CEP152
243954_at	LOC285286
1552329_at	RBBP6
204157_s_at	SIK3
1557905_s_at	CD44
1554015_a_at	CHD2
200751_s_at	HNRNPC
1556332_at	---
205611_at	TNFSF12
203777_s_at	RPS6KB2
226283_at	POC1B
206174_s_at	PPP6C
222756_s_at	ARRB1
223314_at	TSPAN14
223584_s_at	KBTBD2
1558604_a_at	SSBP2
208615_s_at	PTP4A2
227668_at	C17orf56
213526_s_at	LIN37
203922_s_at	CYBB
212196_at	IL6ST
211405_x_at	IFNA17
210892_s_at	GTF2I
35436_at	GOLGA2
217741_s_at	ZFAND5
226094_at	PIK3C2A
208114_s_at	ISG20L2
208196_x_at	NFATC1
206471_s_at	PLXNC1
206302_s_at	NUDT4 /// NUDT4P1
212898_at	TTI1
203834_s_at	TGOLN2
232543_x_at	ARHGAP9
200641_s_at	YWHAZ
204046_at	PLCB2
240449_at	ZNF341
223596_at	SLC12A6
225445_at	UBN2
216026_s_at	POLE
210284_s_at	TAB2
204843_s_at	PRKAR2A
204107_at	NFYA
228505_s_at	TMEM170A
224068_x_at	RBM22
220307_at	CD244
204357_s_at	LIMK1
201537_s_at	DUSP3
225637_at	DEF8
229955_at	FBXO3
201943_s_at	CPD
219757_s_at	C14orf101
223996_s_at	MRPL30
200764_s_at	CTNNA1
201793_x_at	SMG7
206141_at	MOCS3
224314_s_at	EGLN1
229739_s_at	FAM116B
220633_s_at	HP1BP3
208878_s_at	PAK2
219198_at	GTF3C4
212223_at	IDS
228359_at	UBASH3B
233557_s_at	MON1B
209960_at	HGF
201774_s_at	NCAPD2
203460_s_at	PSEN1
217094_s_at	ITCH
226002_at	GAB1
219717_at	DCAF16
219783_at	C2orf18
208918_s_at	NADK
214698_at	ROD1
34206_at	ARAP1
211505_s_at	STAU1
205099_s_at	CCR1
217501_at	CIAO1
222670_s_at	MAFB
1555086_at	STAT5B
201783_s_at	RELA
202064_s_at	SEL1L
200917_s_at	SRPR
224991_at	CMIP
213733_at	MYO1F
208735_s_at	CTDSP2
236259_at	STK4
202665_s_at	WIPF1
204207_s_at	RNGTT
226882_x_at	WDR4
207196_s_at	TNIP1
209732_at	CLEC2B
241742_at	PRAM1
208042_at	AGGF1
207677_s_at	NCF4
231927_at	ATF6
229770_at	GLT1D1
226576_at	ARHGAP26
225452_at	MED1
201360_at	CST3
226368_at	CHST11
205210_at	TGFBRAP1
231719_at	TOR1AIP2
211540_s_at	RB1
222263_at	SLC35E1
1555653_at	HNRNPA3 /// HNRNPA3P1
200803_s_at	TMBIM6
224587_at	SUB1
207446_at	TLR6
200727_s_at	ACTR2
228980_at	RFFL
218924_s_at	CTBS
220470_at	BET1L
224451_x_at	ARHGAP9
210449_x_at	MAPK14
212602_at	WDFY3
211742_s_at	EVI2B
215357_s_at	POLDIP3
208666_s_at	ST13
235040_at	RUNDC1
203730_s_at	ZKSCAN5
220760_x_at	ZNF665
209041_s_at	UBE2G2
212457_at	TFE3
200612_s_at	AP2B1
210176_at	TLR1
219399_at	LIN7C
208981_at	PECAM1
65591_at	WDR48
209571_at	CIR1
1555575_a_at	KDELR1
218567_x_at	DPP3
214585_s_at	VPS52
208671_at	SERINC1
226786_at	RFX1
209703_x_at	METTL7A
202439_s_at	IDS
202601_s_at	HTATSF1
208800_at	SRP72
208984_x_at	RBM10
213218_at	ZNF187
209761_s_at	SP110
202837_at	TRAFD1
202701_at	BMP1
225218_at	ZFYVE27
215089_s_at	RBM10
212305_s_at	MIA3
202215_s_at	NFYC
207357_s_at	GALNT10
210009_s_at	GOSR2
201480_s_at	SUPT5H
210731_s_at	LGALS8
201879_at	ARIH1
202518_at	BCL7B
223005_s_at	C9orf5
201663_s_at	SMC4
200720_s_at	ACTR1A
209418_s_at	THOC5
223132_s_at	TRIM8
1554690_a_at	TACC1
54970_at	ZMIZ2
212262_at	QKI
212809_at	NFATC2IP
58308_at	TRIM62
218452_at	SMARCAL1
55081_at	MICALL1
200605_s_at	PRKAR1A
218987_at	ATF7IP
216457_s_at	SF3A1
217799_x_at	UBE2H
1555278_a_at	CKAP5
226810_at	OGFRL1
35160_at	LDB1
218673_s_at	ATG7
202809_s_at	INTS3
203528_at	SEMA4D
205068_s_at	ARHGAP26
224750_at	RNF185
219706_at	C20orf29
209862_s_at	CEP57
217914_at	TPCN1
235119_at	TAF3
217731_s_at	ITM2B
208987_s_at	KDM2A
201647_s_at	SCARB2
79005_at	SLC35E1
223013_at	TBL1XR1
212588_at	PTPRC
235479_at	CPEB2
223016_x_at	ZRANB2
224427_s_at	PAPOLG
235089_at	FBXL20
211561_x_at	MAPK14
1552628_a_at	HERPUD2
202664_at	WIPF1
235855_at	COX15
203630_s_at	COG5
222912_at	ARRB1
226629_at	SLC43A2
218471_s_at	BBS1
219125_s_at	RAG1AP1
203451_at	LDB1
1553088_a_at	BCL2L11
234351_x_at	TRPS1
200744_s_at	GNB1
203471_s_at	PLEK
221845_s_at	CLPB
212835_at	FAM175B
214107_x_at	LOC440434
200051_at	SART1
208965_s_at	IFI16
222789_at	RSBN1
201161_s_at	CSDA
214784_x_at	XPO6
225647_s_at	CTSC
212560_at	SORL1
225764_at	ETV6
209411_s_at	GGA3
209385_s_at	PROSC
217732_s_at	ITM2B
204774_at	EVI2A
208113_x_at	PABPC3
226818_at	MPEG1
223010_s_at	OCIAD1
201735_s_at	CLCN3
202405_at	TIAL1
224652_at	CCNY
200905_x_at	HLA-E
204334_at	KLF7
234987_at	SAMHD1
231056_at	LOC339352
211059_s_at	GOLGA2
1554442_at	BEST1
218861_at	RNF25
212467_at	DNAJC13
202738_s_at	PHKB
222804_x_at	DCAF10
212063_at	CD44
208684_at	COPA
218528_s_at	RNF38
203350_at	AP1G1
200059_s_at	RHOA
217822_at	WBP11
204959_at	MNDA
212916_at	PHF8
213702_x_at	ASAH1
223014_at	UBE2R2
AFFX-HSAC07/X00351_3_at	ACTB

## Sheet: Cohort 2 (RNAseq)
Supplementary Table 1:	List of differentially expressed probe-sets (p<0.5) of Cohort 2 (RNASeq)
Upregulated genes				Downregulated genes
Ensembl-ID	Gene symbol			Ensembl-ID	Gene symbol
ENSG00000166592	RRAD			ENSG00000126882	FAM78A
ENSG00000228705	LINC00659			ENSG00000232629	HLA-DQB2
ENSG00000117525	F3			ENSG00000113361	CDH6
ENSG00000181804	SLC9A9			ENSG00000168268	NT5DC2
ENSG00000138738	PRDM5			ENSG00000100528	CNIH1
ENSG00000184371	CSF1			ENSG00000144476	ACKR3
ENSG00000062716	VMP1			ENSG00000116157	GPX7
ENSG00000078401	EDN1			ENSG00000167671	UBXN6
ENSG00000164935	DCSTAMP			ENSG00000065978	YBX1
ENSG00000140022	STON2			ENSG00000198176	TFDP1
ENSG00000156194	PPEF2			ENSG00000188483	IER5L
ENSG00000067082	KLF6			ENSG00000128245	YWHAH
ENSG00000257097	CLIP1-AS1			ENSG00000096746	HNRNPH3
ENSG00000099899	TRMT2A			ENSG00000184428	TOP1MT
ENSG00000154359	LONRF1			ENSG00000186174	BCL9L
ENSG00000165959	CLMN			ENSG00000255730
ENSG00000179388	EGR3			ENSG00000131016	AKAP12
ENSG00000107614	TRDMT1			ENSG00000102575	ACP5
ENSG00000198324	FAM109A			ENSG00000167680	SEMA6B
ENSG00000143546	S100A8			ENSG00000114251	WNT5A
ENSG00000224165	DNAJC27-AS1			ENSG00000121933	TMIGD3
ENSG00000214900	LINC01588			ENSG00000173369	C1QB
ENSG00000163221	S100A12			ENSG00000114315	HES1
ENSG00000167077	MEI1			ENSG00000196839	ADA
ENSG00000152213	ARL11			ENSG00000101439	CST3
ENSG00000108688	CCL7			ENSG00000106066	CPVL
ENSG00000169047	IRS1			ENSG00000120727	PAIP2
ENSG00000169908	TM4SF1			ENSG00000164733	CTSB
ENSG00000234684	SDCBP2-AS1			ENSG00000151062	CACNA2D4
ENSG00000138411	HECW2			ENSG00000136235	GPNMB
ENSG00000168824				ENSG00000084234	APLP2
ENSG00000171621	SPSB1			ENSG00000169679	BUB1
ENSG00000102970	CCL17			ENSG00000020633	RUNX3
ENSG00000236914				ENSG00000166347	CYB5A
ENSG00000145901	TNIP1			ENSG00000069424	KCNAB2
ENSG00000120217	CD274			ENSG00000102572	STK24
ENSG00000117360	PRPF3			ENSG00000177700	POLR2L
ENSG00000114446	IFT57			ENSG00000204287	HLA-DRA
ENSG00000166923	GREM1			ENSG00000134686	PHC2
ENSG00000205085	FAM71F2			ENSG00000129116	PALLD
ENSG00000127954	STEAP4			ENSG00000164105	SAP30
ENSG00000118579	MED28			ENSG00000171236	LRG1
ENSG00000179406	LINC00174			ENSG00000119655	NPC2
ENSG00000176165	FOXG1			ENSG00000100599	RIN3
ENSG00000186891	TNFRSF18			ENSG00000087589	CASS4
ENSG00000182541	LIMK2			ENSG00000180628	PCGF5
ENSG00000163607	GTPBP8			ENSG00000162600	OMA1
ENSG00000135052	GOLM1
